# Supplementary material for: Solvatochromic covalent organic frameworks
Source: Nat Commun. 2018 Sep 18;9:3802. doi: 10.1038/s41467-018-06161-w (PMC6143592; doi:10.1038/s41467-018-06161-w)
Supplement: Supplementary file 4 — Supplementary Dataset 1 [file 41467_2018_6161_MOESM4_ESM.cif]

data_Py-TT_COF
_audit_creation_date              2018-06-17
_audit_creation_method            'Materials Studio'
_symmetry_space_group_name_H-M    'C2/M'
_symmetry_Int_Tables_number       12
_symmetry_cell_setting            monoclinic
loop_
_symmetry_equiv_pos_as_xyz
  x,y,z
  -x,y,-z
  -x,-y,-z
  x,-y,z
  x+1/2,y+1/2,z
  -x+1/2,y+1/2,-z
  -x+1/2,-y+1/2,-z
  x+1/2,-y+1/2,z
_cell_length_a                    36.2541
_cell_length_b                    35.7548
_cell_length_c                    3.8525
_cell_angle_alpha                 90.0000
_cell_angle_beta                  74.5849
_cell_angle_gamma                 90.0000
loop_
_atom_site_label
_atom_site_type_symbol
_atom_site_fract_x
_atom_site_fract_y
_atom_site_fract_z
_atom_site_U_iso_or_equiv
_atom_site_adp_type
_atom_site_occupancy
C1     C     0.42462   0.53406   0.41926   0.00000  Uiso   1.00
C2     C     0.46249   0.53456   0.45193   0.00000  Uiso   1.00
C3     C     0.48199   0.56844   0.47897   0.00000  Uiso   1.00
C4     C     0.40096   0.56757   0.45142   0.00000  Uiso   1.00
C5     C     0.58730   0.60045   0.74484   0.00000  Uiso   1.00
C6     C     0.61100   0.63127   0.69775   0.00000  Uiso   1.00
C7     C     0.64733   0.62983   0.45140   0.00000  Uiso   1.00
C8     C     0.65944   0.59683   0.25843   0.00000  Uiso   1.00
C9     C     0.63553   0.56623   0.30616   0.00000  Uiso   1.00
N10    N     0.67398   0.65814   0.40247   0.00000  Uiso   1.00
C11    C     0.66595   0.69190   0.52269   0.00000  Uiso   1.00
C12    C     0.69755   0.71577   0.50544   0.00000  Uiso   1.00
S13    S     0.74243   0.69621   0.32112   0.00000  Uiso   1.00
C14    C     0.76359   0.73647   0.41513   0.00000  Uiso   1.00
C15    C     0.69857   0.75173   0.63563   0.00000  Uiso   1.00
H16    H     0.46781   0.59494   0.46358   0.00000  Uiso   1.00
H17    H     0.56007   0.60087   0.94970   0.00000  Uiso   1.00
H18    H     0.60232   0.65581   0.86797   0.00000  Uiso   1.00
H19    H     0.68771   0.59659   0.06852   0.00000  Uiso   1.00
H20    H     0.64438   0.54098   0.14728   0.00000  Uiso   1.00
H21    H     0.63683   0.70261   0.64385   0.00000  Uiso   1.00
H22    H     0.67312   0.76778   0.76419   0.00000  Uiso   1.00
C23    C     0.59297   0.50000   0.60150   0.00000  Uiso   1.00
C24    C     0.51867   0.50000   0.52693   0.00000  Uiso   1.00
H25    H     0.62199   0.50000   0.63244   0.00000  Uiso   1.00
loop_
_geom_bond_atom_site_label_1
_geom_bond_atom_site_label_2
_geom_bond_distance
_geom_bond_site_symmetry_2
_ccdc_geom_bond_type
C1     C23     1.387   2_656 A
C1     C2      1.411   .     A
C1     C4      1.460   .     S
C2     C24     1.425   2_656 A
C2     C3      1.420   .     A
C3     C3      1.358   2_656 A
C3     H16     1.087   .     S
C4     C5      1.402   2_656 A
C4     C9      1.403   2_656 A
C5     C6      1.379   .     A
C5     C4      1.402   2_656 A
C5     H17     1.088   .     S
C6     C7      1.405   .     A
C6     H18     1.090   .     S
C7     C8      1.402   .     A
C7     N10     1.377   .     S
C8     C9      1.378   .     A
C8     H19     1.089   .     S
C9     C4      1.403   2_656 A
C9     H20     1.090   .     S
N10    C11     1.298   .     D
C11    C12     1.416   .     S
C11    H21     1.103   .     S
C12    S13     1.740   .     S
C12    C15     1.384   .     D
S13    C14     1.715   .     S
C14    C14     1.411   7_666 D
C14    C15     1.398   7_666 S
C15    C14     1.398   7_666 S
C15    H22     1.088   .     S
C23    C1      1.387   2_656 A
C23    C1      1.387   3_666 A
C23    H25     1.090   .     S
C24    C2      1.425   2_656 A
C24    C2      1.425   3_666 A
C24    C24     1.423   2_656 A
