# Supplementary material for: Solvatochromic covalent organic frameworks
Source: Nat Commun. 2018 Sep 18;9:3802. doi: 10.1038/s41467-018-06161-w (PMC6143592; doi:10.1038/s41467-018-06161-w)
Supplement: Supplementary file 5 — Supplementary Dataset 2 [file 41467_2018_6161_MOESM5_ESM.cif]

data_Py-1P_COF
_audit_creation_date              2017-08-20
_audit_creation_method            'Materials Studio'
_symmetry_space_group_name_H-M    'C2/M'
_symmetry_Int_Tables_number       12
_symmetry_cell_setting            monoclinic
loop_
_symmetry_equiv_pos_as_xyz
  x,y,z
  -x,y,-z
  -x,-y,-z
  x,-y,z
  x+1/2,y+1/2,z
  -x+1/2,y+1/2,-z
  -x+1/2,-y+1/2,-z
  x+1/2,-y+1/2,z
_cell_length_a                    33.2500
_cell_length_b                    34.4000
_cell_length_c                    3.8800
_cell_angle_alpha                 90.0000
_cell_angle_beta                  76.0000
_cell_angle_gamma                 90.0000
loop_
_atom_site_label
_atom_site_type_symbol
_atom_site_fract_x
_atom_site_fract_y
_atom_site_fract_z
_atom_site_U_iso_or_equiv
_atom_site_adp_type
_atom_site_occupancy
C1     C     0.41930   0.53578   0.36297   0.00000  Uiso   1.00
C2     C     0.45972   0.53586   0.42491   0.00000  Uiso   1.00
C3     C     0.48070   0.57065   0.46158   0.00000  Uiso   1.00
C4     C     0.39329   0.56867   0.38226   0.00000  Uiso   1.00
C5     C     0.59432   0.39734   0.81993   0.00000  Uiso   1.00
C6     C     0.62043   0.36509   0.79191   0.00000  Uiso   1.00
C7     C     0.66018   0.36671   0.56431   0.00000  Uiso   1.00
C8     C     0.67385   0.40041   0.36287   0.00000  Uiso   1.00
C9     C     0.64700   0.43227   0.38757   0.00000  Uiso   1.00
N10    N     0.68243   0.33429   0.55984   0.00000  Uiso   1.00
C11    C     0.72105   0.32476   0.38662   0.00000  Uiso   1.00
C12    C     0.73505   0.28743   0.44345   0.00000  Uiso   1.00
C13    C     0.70829   0.25900   0.64395   0.00000  Uiso   1.00
C14    C     0.72308   0.22199   0.70086   0.00000  Uiso   1.00
H15    H     0.46862   0.59736   0.43696   0.00000  Uiso   1.00
H16    H     0.56597   0.39525   0.98790   0.00000  Uiso   1.00
H17    H     0.61023   0.34068   0.93972   0.00000  Uiso   1.00
H18    H     0.70276   0.40199   0.19658   0.00000  Uiso   1.00
H19    H     0.65721   0.45619   0.23328   0.00000  Uiso   1.00
H20    H     0.73974   0.34416   0.22134   0.00000  Uiso   1.00
H21    H     0.67762   0.26466   0.75213   0.00000  Uiso   1.00
H22    H     0.70296   0.20215   0.84737   0.00000  Uiso   1.00
C23    C     0.52000   0.50000   0.53926   0.00000  Uiso   1.00
C24    C     0.59844   0.50000   0.69522   0.00000  Uiso   1.00
H25    H     0.62624   0.50000   0.76701   0.00000  Uiso   1.00
loop_
_geom_bond_atom_site_label_1
_geom_bond_atom_site_label_2
_geom_bond_distance
_geom_bond_site_symmetry_2
_ccdc_geom_bond_type
C1     C24     1.407   2_656 A
C1     C2      1.422   .     A
C1     C4      1.415   .     S
C2     C23     1.429   2_656 A
C2     C3      1.409   .     A
C3     C3      1.386   2_656 A
C3     H15     1.016   .     S
C4     C5      1.413   3_666 A
C4     C9      1.419   3_666 A
C5     C6      1.397   .     A
C5     C4      1.413   3_666 A
C5     H16     1.010   .     S
C6     C7      1.402   .     A
C6     H17     1.027   .     S
C7     C8      1.410   .     A
C7     N10     1.336   .     S
C8     C9      1.402   .     A
C8     H18     1.021   .     S
C9     C4      1.419   3_666 A
C9     H19     1.026   .     S
N10    C11     1.338   .     D
C11    C12     1.401   .     S
C11    H20     1.025   .     S
C12    C13     1.421   .     A
C12    C14     1.407   7_656 A
C13    C14     1.401   .     A
C13    H21     1.023   .     S
C14    C12     1.407   7_656 A
C14    H22     1.026   .     S
C23    C2      1.429   2_656 A
C23    C2      1.429   3_666 A
C23    C23     1.435   2_656 A
C24    H25     1.028   .     S
C24    C1      1.407   2_656 A
C24    C1      1.407   3_666 A
