# Supplementary material for: Solvatochromic covalent organic frameworks
Source: Nat Commun. 2018 Sep 18;9:3802. doi: 10.1038/s41467-018-06161-w (PMC6143592; doi:10.1038/s41467-018-06161-w)
Supplement: Supplementary file 6 — Supplementary Dataset 3 [file 41467_2018_6161_MOESM6_ESM.cif]

data_Py-Py_COF
_audit_creation_date              2017-08-25
_audit_creation_method            'Materials Studio'
_symmetry_space_group_name_H-M    'P2/M'
_symmetry_Int_Tables_number       10
_symmetry_cell_setting            monoclinic
loop_
_symmetry_equiv_pos_as_xyz
  x,y,z
  -x,y,-z
  -x,-y,-z
  x,-y,z
_cell_length_a                    25.6749
_cell_length_b                    24.2121
_cell_length_c                    3.9500
_cell_angle_alpha                 90.0000
_cell_angle_beta                  78.2636
_cell_angle_gamma                 90.0000
loop_
_atom_site_label
_atom_site_type_symbol
_atom_site_fract_x
_atom_site_fract_y
_atom_site_fract_z
_atom_site_U_iso_or_equiv
_atom_site_adp_type
_atom_site_occupancy
C1     C     0.39812   0.55092   0.30983   0.00000  Uiso   1.00
C2     C     0.44929   0.55082   0.39666   0.00000  Uiso   1.00
C3     C     0.47581   0.60007   0.44720   0.00000  Uiso   1.00
C4     C     0.36498   0.59802   0.32210   0.00000  Uiso   1.00
C5     C     0.38026   0.64704   0.13385   0.00000  Uiso   1.00
C6     C     0.34739   0.69380   0.17285   0.00000  Uiso   1.00
C7     C     0.29764   0.69250   0.40030   0.00000  Uiso   1.00
C8     C     0.28050   0.64297   0.57778   0.00000  Uiso   1.00
C9     C     0.31397   0.59675   0.54165   0.00000  Uiso   1.00
C10    C    -0.10629   0.05109   0.36952   0.00000  Uiso   1.00
C11    C    -0.05319   0.05065   0.42810   0.00000  Uiso   1.00
C12    C    -0.02516   0.09961   0.46163   0.00000  Uiso   1.00
C13    C    -0.13750   0.09922   0.35610   0.00000  Uiso   1.00
C14    C    -0.18968   0.10400   0.55838   0.00000  Uiso   1.00
C15    C    -0.21996   0.15226   0.54967   0.00000  Uiso   1.00
C16    C    -0.19861   0.19743   0.33935   0.00000  Uiso   1.00
C17    C    -0.14735   0.19260   0.13199   0.00000  Uiso   1.00
C18    C    -0.11804   0.14433   0.14164   0.00000  Uiso   1.00
C19    C    -0.22548   0.24750   0.32963   0.00000  Uiso   1.00
N20    N    -0.26944   0.26014   0.56604   0.00000  Uiso   1.00
H21    H     0.46069   0.63787   0.41198   0.00000  Uiso   1.00
H22    H     0.41607   0.64996  -0.02899   0.00000  Uiso   1.00
H23    H     0.36028   0.72887   0.03626   0.00000  Uiso   1.00
H24    H     0.24399   0.63977   0.73713   0.00000  Uiso   1.00
H25    H     0.30070   0.56218   0.68250   0.00000  Uiso   1.00
H26    H    -0.04064   0.13763   0.43832   0.00000  Uiso   1.00
H27    H    -0.20598   0.07252   0.71837   0.00000  Uiso   1.00
H28    H    -0.25737   0.15416   0.70045   0.00000  Uiso   1.00
H29    H    -0.13051   0.22413  -0.02632   0.00000  Uiso   1.00
H30    H    -0.08128   0.14337  -0.00724   0.00000  Uiso   1.00
H31    H    -0.21060   0.27533   0.13980   0.00000  Uiso   1.00
C32    C     0.47485   0.50000   0.44658   0.00000  Uiso   1.00
C33    C     0.37568   0.50000   0.24347   0.00000  Uiso   1.00
H34    H     0.34026   0.50000   0.16063   0.00000  Uiso   1.00
H35    H     0.16790  -0.00000   0.72708   0.00000  Uiso   1.00
C36    C     0.13066  -0.00000   0.66950   0.00000  Uiso   1.00
C37    C     0.02642  -0.00000   0.53654   0.00000  Uiso   1.00
loop_
_geom_bond_atom_site_label_1
_geom_bond_atom_site_label_2
_geom_bond_distance
_geom_bond_site_symmetry_2
_ccdc_geom_bond_type
C1     C33     1.408   .     A
C1     C2      1.424   .     A
C1     C4      1.418   .     S
C2     C32     1.427   .     A
C2     C3      1.407   .     A
C3     C3      1.389   2_656 A
C3     H21     1.015   .     S
C4     C5      1.413   .     A
C4     C9      1.416   .     A
C5     C6      1.402   .     A
C5     H22     1.012   .     S
C6     C7      1.405   .     A
C6     H23     1.024   .     S
C7     C8      1.413   .     A
C7     N20     1.348   3_566 S
C8     C9      1.400   .     A
C8     H24     1.020   .     S
C9     H25     1.024   .     S
C10    C36     1.409   2_556 A
C10    C11     1.429   .     A
C10    C13     1.421   .     S
C11    C37     1.426   2_556 A
C11    C12     1.407   .     A
C12    C12     1.386   2_556 A
C12    H26     1.014   .     S
C13    C14     1.418   .     A
C13    C18     1.410   .     A
C14    C15     1.408   .     A
C14    H27     1.024   .     S
C15    C16     1.415   .     A
C15    H28     1.023   .     S
C16    C17     1.406   .     A
C16    C19     1.399   .     S
C17    C18     1.395   .     A
C17    H29     1.025   .     S
C18    H30     1.006   .     S
C19    N20     1.346   .     D
C19    H31     1.023   .     S
N20    C7      1.348   3_566 S
C32    C32     1.438   2_656 A
C32    C2      1.427   4_565 A
C33    C1      1.408   4_565 A
C33    H34     1.027   .     S
H35    C36     1.027   .     S
C36    C10     1.409   2_556 A
C36    C10     1.409   3_556 A
C37    C37     1.443   2_556 A
C37    C11     1.426   2_556 A
C37    C11     1.426   3_556 A
